# Supplementary material for: HiCForecast: dynamic network optical flow estimation algorithm for spatiotemporal Hi-C data forecasting
Source: Bioinformatics. 2025 Jan 22;41(2):btaf030. doi: 10.1093/bioinformatics/btaf030 (PMC11793695; doi:10.1093/bioinformatics/btaf030)
Supplement: btaf030_Supplementary_Data [file btaf030_supplementary_data.zip]

Archive with 2 entries (2 files):
- 811a9_HiCForecast__Supplementary_Bioinformatics_Revision.pdf
- 0c9e7_Supplementary File 1.xlsx
