# Supplementary material for: HiCForecast: dynamic network optical flow estimation algorithm for spatiotemporal Hi-C data forecasting
Source: Bioinformatics. 2025 Jan 22;41(2):btaf030. doi: 10.1093/bioinformatics/btaf030 (PMC11793695; doi:10.1093/bioinformatics/btaf030)
Supplement: btaf030_Supplementary_Data [file btaf030_supplementary_data.zip › 0c9e7_Supplementary File 1.xlsx]

## Sheet: Dataset 2
chr: 1	t4	t5	t6	First and Last Index of Evaluation Region Along the Diagonal (-1 is the last index)
GenomeDISCO	0.894779	0.873136	0.832014	[75, -1]
Pearson	0.962891	0.939012	0.921472	[75, -1]
PSNR	41.5939	41.5408	36.6088	[75, -1]
chr: 2	t4	t5	t6
GenomeDISCO	0.874572	0.845785	0.820206	[76, -1]
Pearson	0.965304	0.942263	0.923156	[76, -1]
PSNR	33.7009	33.1279	28.7189	[76, -1]
chr: 3	t4	t5	t6
GenomeDISCO	0.887686	0.86475	0.831386	[75, -1]
Pearson	0.961663	0.938283	0.920354	[75, -1]
PSNR	34.4904	34.2483	29.151	[75, -1]
chr: 4	t4	t5	t6
GenomeDISCO	0.8811	0.852331	0.830573	[76, -1]
Pearson	0.964085	0.942871	0.92521	[76, -1]
PSNR	33.3052	32.5722	28.7016	[76, -1]
chr: 5	t4	t5	t6
GenomeDISCO	0.88572	0.854432	0.829569	[75, -1]
Pearson	0.966333	0.942517	0.926075	[75, -1]
PSNR	36.4467	35.6943	32.181	[75, -1]
chr: 6	t4	t5	t6
GenomeDISCO	0.891059	0.867371	0.83239	[76, -1]
Pearson	0.963591	0.94216	0.921473	[76, -1]
PSNR	32.743	32.2786	27.6501	[76, -1]
chr: 7	t4	t5	t6
GenomeDISCO	0.874368	0.844311	0.813644	[75, -1]
Pearson	0.964647	0.94279	0.926108	[75, -1]
PSNR	35.0417	33.962	31.0432	[75, -1]
chr: 8	t4	t5	t6
GenomeDISCO	0.890545	0.862678	0.830348	[75, -1]
Pearson	0.964843	0.941071	0.92201	[75, -1]
PSNR	33.9319	33.5621	29.4608	[75, -1]
chr: 9	t4	t5	t6
GenomeDISCO	0.893375	0.857429	0.829867	[75, -1]
Pearson	0.967116	0.943562	0.923736	[75, -1]
PSNR	41.3823	40.2326	36.2281	[75, -1]
chr: 10	t4	t5	t6
GenomeDISCO	0.89153	0.867663	0.829838	[78, -1]
Pearson	0.965298	0.943725	0.922658	[78, -1]
PSNR	32.2961	32.1965	27.7113	[78, -1]
chr: 11	t4	t5	t6
GenomeDISCO	0.87902	0.828214	0.83792	[78, -1]
Pearson	0.968628	0.94492	0.927916	[78, -1]
PSNR	33.04	31.0527	29.204	[78, -1]
chr: 12	t4	t5	t6
GenomeDISCO	0.879292	0.866202	0.833263	[75, -1]
Pearson	0.963198	0.942972	0.923235	[75, -1]
PSNR	36.2011	36.094	32.3512	[75, -1]
chr: 13	t4	t5	t6
GenomeDISCO	0.890603	0.870808	0.828093	[75, -1]
Pearson	0.964234	0.939423	0.920593	[75, -1]
PSNR	36.045	35.4914	31.1569	[75, -1]
chr: 14	t4	t5	t6
GenomeDISCO	0.879521	0.856501	0.823098	[75, -1]
Pearson	0.960526	0.937482	0.920496	[75, -1]
PSNR	34.206	33.6725	28.975	[75, -1]
chr: 15	t4	t5	t6
GenomeDISCO	0.887417	0.86871	0.836877	[76, -1]
Pearson	0.9655	0.942036	0.923694	[76, -1]
PSNR	36.0377	35.7741	31.3043	[76, -1]
chr: 16	t4	t5	t6
GenomeDISCO	0.886922	0.86317	0.836665	[77, -1]
Pearson	0.964037	0.942162	0.919333	[77, -1]
PSNR	33.0471	32.3226	27.877	[77, -1]
chr: 17	t4	t5	t6
GenomeDISCO	0.889574	0.844673	0.839584	[75, -1]
Pearson	0.965934	0.941529	0.927412	[75, -1]
PSNR	37.312	36.1483	33.0862	[75, -1]
chr: 18	t4	t5	t6
GenomeDISCO	0.882572	0.872964	0.822561	[75, -1]
Pearson	0.96467	0.944986	0.920511	[75, -1]
PSNR	31.9971	31.7327	27.5167	[75, -1]
chr: 19	t4	t5	t6
GenomeDISCO	0.865246	0.846987	0.828548	[77, -1]
Pearson	0.966598	0.948225	0.932921	[77, -1]
PSNR	32.7033	31.4438	29.7796	[77, -1]

## Sheet: Dataset 3
chr: 1	t4	t5	First and Last Index of Evaluation Region Along the Diagonal (-1 is the last index)
GenomeDISCO	0.783174	0.794165	[15, -1]
Pearson	0.827574	0.720804	[15, -1]
PSNR	33.5064	35.2438	[15, -1]
chr: 2	t4	t5
GenomeDISCO	0.799425	0.810801	[0, -1]
Pearson	0.819057	0.702509	[0, -1]
PSNR	31.8659	32.899	[0, -1]
chr: 3	t4	t5
GenomeDISCO	0.810432	0.82489	[2, -1]
Pearson	0.817459	0.694703	[2, -1]
PSNR	26.7585	27.7583	[2, -1]
chr: 4	t4	t5
GenomeDISCO	0.790376	0.833253	[1, -1]
Pearson	0.799435	0.67941	[1, -1]
PSNR	38.7587	40.3885	[1, -1]
chr: 5	t4	t5
GenomeDISCO	0.80182	0.809558	[0, -1]
Pearson	0.822868	0.689103	[0, -1]
PSNR	33.4268	34.1399	[0, -1]
chr: 6	t4	t5
GenomeDISCO	0.795446	0.829117	[5, -1]
Pearson	0.8193	0.703958	[5, -1]
PSNR	29.1977	30.851	[5, -1]
chr: 7	t4	t5
GenomeDISCO	0.791915	0.807279	[1, -1]
Pearson	0.819481	0.707001	[1, -1]
PSNR	33.73	34.7072	[1, -1]
chr: 8	t4	t5
GenomeDISCO	0.784943	0.815467	[4, -1]
Pearson	0.812576	0.697785	[4, -1]
PSNR	28.2612	29.3617	[4, -1]
chr: 9	t4	t5
GenomeDISCO	0.686429	0.66616	[2, -1]
Pearson	0.808646	0.688495	[2, -1]
PSNR	33.458	34.2903	[2, -1]
chr: 10	t4	t5
GenomeDISCO	0.777692	0.798431	[2, -1]
Pearson	0.815235	0.719998	[2, -1]
PSNR	53.6027	55.0825	[2, -1]
chr: 11	t4	t5
GenomeDISCO	0.797371	0.807925	[4, -1]
Pearson	0.819527	0.710628	[4, -1]
PSNR	28.4472	29.6535	[4, -1]
chr: 12	t4	t5
GenomeDISCO	0.813062	0.815601	[4, -1]
Pearson	0.833482	0.708188	[4, -1]
PSNR	30.7131	31.5025	[4, -1]
chr: 13	t4	t5
GenomeDISCO	0.798098	0.832137	[477, -1]
Pearson	0.798286	0.676774	[477, -1]
PSNR	26.399	27.7334	[477, -1]
chr: 14	t4	t5
GenomeDISCO	0.807352	0.807961	[475, -1]
Pearson	0.828405	0.691508	[475, -1]
PSNR	26.5711	27.4637	[475, -1]
chr: 15	t4	t5
GenomeDISCO	0.776355	0.808879	[501, -1]
Pearson	0.822259	0.731438	[501, -1]
PSNR	28.774	30.8142	[501, -1]
chr: 16	t4	t5
GenomeDISCO	0.798154	0.788258	[2, -1]
Pearson	0.836202	0.739012	[2, -1]
PSNR	50.7652	52.1024	[2, -1]
chr: 17	t4	t5
GenomeDISCO	0.813737	0.795877	[0, -1]
Pearson	0.850338	0.749058	[0, -1]
PSNR	26.3206	28.2488	[0, -1]
chr: 18	t4	t5
GenomeDISCO	0.79542	0.815577	[1, -1]
Pearson	0.815202	0.692465	[1, -1]
PSNR	26.7858	28.1021	[1, -1]
chr: 19	t4	t5
GenomeDISCO	0.804721	0.802363	[6, -1]
Pearson	0.851897	0.756733	[6, -1]
PSNR	32.138	35.9534	[6, -1]
chr: 20	t4	t5
GenomeDISCO	0.815436	0.791725	[2, -1]
Pearson	0.846013	0.716074	[2, -1]
PSNR	27.2146	27.5806	[2, -1]
chr: 21	t4	t5
GenomeDISCO	0.768407	0.804134	[241, -1]
Pearson	0.80596	0.71467	[241, -1]
PSNR	28.7514	31.0766	[241, -1]
chr: 22	t4	t5
GenomeDISCO	0.79437	0.799497	[412, -1]
Pearson	0.832506	0.743755	[412, -1]
PSNR	23.3253	25.0799	[412, -1]

## Sheet: Dataset 4
chr: 1	t4	t5	t6	First and Last Index of Evaluation Region Along the Diagonal (-1 is the last index)
GenomeDISCO	0.871869	0.835487	0.856391	[75, -1]
Pearson	0.968606	0.955712	0.936135	[75, -1]
PSNR	33.9354	30.0491	31.3107	[75, -1]
chr: 2	t4	t5	t6
GenomeDISCO	0.854774	0.816358	0.83953	[76, -1]
Pearson	0.968187	0.95611	0.936533	[76, -1]
PSNR	30.4258	26.8763	28.4921	[76, -1]
chr: 3	t4	t5	t6
GenomeDISCO	0.877231	0.840961	0.862711	[75, -1]
Pearson	0.968321	0.956617	0.937749	[75, -1]
PSNR	32.9177	29.1029	30.2988	[75, -1]
chr: 4	t4	t5	t6
GenomeDISCO	0.861144	0.819789	0.840808	[76, -1]
Pearson	0.968718	0.956147	0.937862	[76, -1]
PSNR	35.5296	31.7292	32.9901	[76, -1]
chr: 5	t4	t5	t6
GenomeDISCO	0.85588	0.814233	0.837998	[75, -1]
Pearson	0.969832	0.959322	0.941254	[75, -1]
PSNR	31.1949	27.3855	28.8524	[75, -1]
chr: 6	t4	t5	t6
GenomeDISCO	0.869994	0.832773	0.853023	[76, -1]
Pearson	0.969418	0.958059	0.938964	[76, -1]
PSNR	30.473	26.5318	27.7547	[76, -1]
chr: 7	t4	t5	t6
GenomeDISCO	0.836253	0.788373	0.800673	[75, -1]
Pearson	0.966704	0.953597	0.932638	[75, -1]
PSNR	31.1073	27.1859	28.4827	[75, -1]
chr: 8	t4	t5	t6
GenomeDISCO	0.871841	0.832141	0.855953	[75, -1]
Pearson	0.969695	0.958	0.937926	[75, -1]
PSNR	31.2721	27.5752	28.7755	[75, -1]
chr: 9	t4	t5	t6
GenomeDISCO	0.856436	0.814939	0.846081	[75, -1]
Pearson	0.968547	0.95651	0.936537	[75, -1]
PSNR	29.7633	25.7168	27.1788	[75, -1]
chr: 10	t4	t5	t6
GenomeDISCO	0.868127	0.830431	0.856351	[78, -1]
Pearson	0.968718	0.95703	0.936681	[78, -1]
PSNR	32.9774	29.251	30.5705	[78, -1]
chr: 11	t4	t5	t6
GenomeDISCO	0.843764	0.797129	0.827148	[78, -1]
Pearson	0.967351	0.955176	0.934326	[78, -1]
PSNR	30.3397	26.3943	28.3258	[78, -1]
chr: 12	t4	t5	t6
GenomeDISCO	0.87056	0.828733	0.842779	[75, -1]
Pearson	0.969522	0.958129	0.937309	[75, -1]
PSNR	35.4374	31.8547	33.0421	[75, -1]
chr: 13	t4	t5	t6
GenomeDISCO	0.872293	0.839923	0.861413	[75, -1]
Pearson	0.967333	0.952646	0.929396	[75, -1]
PSNR	31.1553	27.5199	28.8299	[75, -1]
chr: 14	t4	t5	t6
GenomeDISCO	0.863106	0.826536	0.846671	[76, -1]
Pearson	0.967005	0.955178	0.935996	[76, -1]
PSNR	33.3406	29.3649	30.7035	[76, -1]
chr: 15	t4	t5	t6
GenomeDISCO	0.86507	0.828406	0.854422	[76, -1]
Pearson	0.96826	0.95605	0.934966	[76, -1]
PSNR	30.7998	27.331	28.5956	[76, -1]
chr: 16	t4	t5	t6
GenomeDISCO	0.874334	0.833294	0.859277	[77, -1]
Pearson	0.969109	0.958252	0.939171	[77, -1]
PSNR	31.1502	27.6718	28.8981	[77, -1]
chr: 17	t4	t5	t6
GenomeDISCO	0.854058	0.808538	0.835457	[75, -1]
Pearson	0.967139	0.952407	0.932109	[75, -1]
PSNR	33.7691	30.2424	31.862	[75, -1]
chr: 18	t4	t5	t6
GenomeDISCO	0.863865	0.82621	0.855041	[75, -1]
Pearson	0.969271	0.957499	0.935888	[75, -1]
PSNR	31.0172	27.5343	28.6374	[75, -1]
chr: 19	t4	t5	t6
GenomeDISCO	0.854515	0.814529	0.843631	[77, -1]
Pearson	0.969491	0.956993	0.936847	[77, -1]
PSNR	31.8612	28.0586	29.3173	[77, -1]

## Sheet: Dataset 5
chr: 1	t4	t5	t6	First and Last Index of Evaluation Region Along the Diagonal (-1 is the last index)
GenomeDISCO	0.766331	0.688529	0.71731	[0, -1]
Pearson	0.920424	0.907107	0.883624	[0, -1]
PSNR	32.6226	31.8341	34.1734	[0, -1]
chr: 2	t4	t5	t6
GenomeDISCO	0.814194	0.739246	0.746251	[0, -1]
Pearson	0.936538	0.92276	0.892447	[0, -1]
PSNR	34.3715	32.9193	34.3747	[0, -1]
chr: 3	t4	t5	t6
GenomeDISCO	0.769277	0.708204	0.728473	[0, -1]
Pearson	0.929168	0.917241	0.891537	[0, -1]
PSNR	28.4998	27.4383	29.5596	[0, -1]
chr: 4	t4	t5	t6
GenomeDISCO	0.747182	0.688253	0.709626	[0, -1]
Pearson	0.922253	0.908618	0.887469	[0, -1]
PSNR	27.5977	26.9255	29.1547	[0, -1]
chr: 5	t4	t5	t6
GenomeDISCO	0.744989	0.684774	0.710451	[0, -1]
Pearson	0.92066	0.907845	0.885066	[0, -1]
PSNR	28.3078	27.7697	29.976	[0, -1]
chr: 6	t4	t5	t6
GenomeDISCO	0.748326	0.687117	0.709921	[0, -1]
Pearson	0.918869	0.904531	0.878817	[0, -1]
PSNR	27.7577	27.1731	29.2357	[0, -1]
chr: 7	t4	t5	t6
GenomeDISCO	0.742069	0.683387	0.702558	[0, -1]
Pearson	0.918152	0.904985	0.881347	[0, -1]
PSNR	28.6926	28.2622	30.34	[0, -1]
chr: 8	t4	t5	t6
GenomeDISCO	0.734371	0.672377	0.710693	[0, -1]
Pearson	0.909949	0.898593	0.874727	[0, -1]
PSNR	26.9057	26.7074	28.7958	[0, -1]
chr: 9	t4	t5	t6
GenomeDISCO	0.754644	0.682348	0.70212	[0, -1]
Pearson	0.919224	0.904306	0.87793	[0, -1]
PSNR	27.8772	26.8346	28.5797	[0, -1]
chr: 10	t4	t5	t6
GenomeDISCO	0.759604	0.702902	0.729065	[0, -1]
Pearson	0.923322	0.912196	0.887439	[0, -1]
PSNR	28.4856	28.127	30.6659	[0, -1]
chr: 11	t4	t5	t6
GenomeDISCO	0.751549	0.690679	0.705973	[0, -1]
Pearson	0.917789	0.906866	0.882467	[0, -1]
PSNR	28.0194	27.809	29.8601	[0, -1]
chr: 12	t4	t5	t6
GenomeDISCO	0.768778	0.704161	0.730342	[0, -1]
Pearson	0.924407	0.913175	0.890972	[0, -1]
PSNR	30.0593	28.9909	31.2703	[0, -1]
chr: 13	t4	t5	t6
GenomeDISCO	0.757379	0.695319	0.72322	[0, -1]
Pearson	0.919775	0.9071	0.883027	[0, -1]
PSNR	27.5273	26.8136	29.159	[0, -1]
chr: 14	t4	t5	t6
GenomeDISCO	0.755564	0.691552	0.719622	[0, -1]
Pearson	0.925473	0.91346	0.891345	[0, -1]
PSNR	27.0766	26.4727	28.7743	[0, -1]
chr: 15	t4	t5	t6
GenomeDISCO	0.749357	0.689916	0.709585	[0, -1]
Pearson	0.924727	0.912204	0.888432	[0, -1]
PSNR	27.5523	26.7712	29.0148	[0, -1]
chr: 16	t4	t5	t6
GenomeDISCO	0.749167	0.689968	0.709507	[0, -1]
Pearson	0.924825	0.91107	0.88435	[0, -1]
PSNR	28.5781	27.9847	29.9854	[0, -1]
chr: 17	t4	t5	t6
GenomeDISCO	0.753516	0.693826	0.718206	[0, -1]
Pearson	0.915039	0.903953	0.88076	[0, -1]
PSNR	27.1526	26.8336	29.0952	[0, -1]
chr: 18	t4	t5	t6
GenomeDISCO	0.804332	0.729817	0.749918	[0, -1]
Pearson	0.927891	0.915481	0.89083	[0, -1]
PSNR	31.3124	30.4076	32.5412	[0, -1]
chr: 19	t4	t5	t6
GenomeDISCO	0.762131	0.697424	0.734935	[0, -1]
Pearson	0.923549	0.908602	0.88241	[0, -1]
PSNR	27.5703	26.8789	29.0151	[0, -1]
chr: 20	t4	t5	t6
GenomeDISCO	0.761302	0.688676	0.717963	[0, -1]
Pearson	0.924501	0.910721	0.890383	[0, -1]
PSNR	28.7212	27.5	29.5482	[0, -1]
chr: 21	t4	t5	t6
GenomeDISCO	0.766632	0.707129	0.73453	[0, -1]
Pearson	0.925817	0.917248	0.894316	[0, -1]
PSNR	27.7647	27.0432	29.5259	[0, -1]
chr: 22	t4	t5	t6
GenomeDISCO	0.743828	0.676833	0.696054	[0, -1]
Pearson	0.923653	0.909954	0.889028	[0, -1]
PSNR	27.546	27.0856	29.0595	[0, -1]
chr: 23	t4	t5	t6
GenomeDISCO	0.769373	0.690859	0.71768	[0, -1]
Pearson	0.927687	0.913998	0.894523	[0, -1]
PSNR	32.9864	31.9152	33.994	[0, -1]
chr: 24	t4	t5	t6
GenomeDISCO	0.748196	0.680007	0.699726	[0, -1]
Pearson	0.915554	0.902153	0.877249	[0, -1]
PSNR	27.1328	26.7248	28.903	[0, -1]

## Sheet: Dataset 6
chr: 1	t4	t5	t6	First and Last Index of Evaluation Region Along the Diagonal (-1 is the last index)
GenomeDISCO	0.841641	0.804444	0.724495	[0, -1]
Pearson	0.9712	0.953694	0.930363	[0, -1]
PSNR	40.0573	39.6975	37.0763	[0, -1]
chr: 2	t4	t5	t6
GenomeDISCO	0.838947	0.803308	0.72803	[0, -1]
Pearson	0.97222	0.955585	0.93126	[0, -1]
PSNR	36.2575	33.8985	33.7954	[0, -1]
chr: 3	t4	t5	t6
GenomeDISCO	0.832475	0.796672	0.720207	[0, -1]
Pearson	0.970524	0.953871	0.930562	[0, -1]
PSNR	40.0843	37.0914	36.5097	[0, -1]
chr: 4	t4	t5	t6
GenomeDISCO	0.828279	0.792397	0.721167	[0, -1]
Pearson	0.96788	0.954598	0.931795	[0, -1]
PSNR	35.231	34.153	31.3285	[0, -1]
chr: 5	t4	t5	t6
GenomeDISCO	0.83718	0.798635	0.717933	[0, -1]
Pearson	0.969155	0.953798	0.929289	[0, -1]
PSNR	37.2394	35.3383	34.0077	[0, -1]
chr: 6	t4	t5	t6
GenomeDISCO	0.849146	0.809161	0.727426	[0, -1]
Pearson	0.972027	0.95557	0.931782	[0, -1]
PSNR	36.5828	34.3712	32.5624	[0, -1]
chr: 7	t4	t5	t6
GenomeDISCO	0.839776	0.801632	0.719937	[0, -1]
Pearson	0.970431	0.954922	0.93394	[0, -1]
PSNR	37.3162	36.9329	33.8322	[0, -1]
chr: 8	t4	t5	t6
GenomeDISCO	0.79661	0.766538	0.712579	[0, -1]
Pearson	0.963184	0.943549	0.925675	[0, -1]
PSNR	47.0603	45.4899	44.0708	[0, -1]
chr: 9	t4	t5	t6
GenomeDISCO	0.829383	0.785013	0.715659	[0, -1]
Pearson	0.968472	0.953413	0.932309	[0, -1]
PSNR	35.5278	33.4051	33.4903	[0, -1]
chr: 10	t4	t5	t6
GenomeDISCO	0.823453	0.806557	0.753001	[0, -1]
Pearson	0.962295	0.950472	0.936972	[0, -1]
PSNR	33.4669	32.4713	31.345	[0, -1]
